# Supplementary material for: Customized digestion protocols for copepods, euphausiids, chaetognaths and fish larvae facilitate the isolation of ingested microplastics
Source: Sci Rep. 2024 Aug 28;14:19985. doi: 10.1038/s41598-024-70366-x (PMC11358325; doi:10.1038/s41598-024-70366-x)
Supplement: Supplementary file 2 — Supplementary Table S2. [file 41598_2024_70366_MOESM2_ESM.xlsx]

## Sheet: TabS2_unsuccessfullMethods
Table S2: Listed are all the tested digestion protocols in this study including insufficient protocols as well as final results.
	Step1			Step2			Step3			Step4			Picture	Summary
ID	Reagent	Temperature (˚C)	Time (hours)	Reagent	Temperature (˚C)	Time (hours)	Reagent	Temperature (˚C)	Time (hours)	Reagent	Temperature (˚C)	Time (hours)
Copepods
1	?ml KOH (10%)	40	18											incomplete digestion
2	?ml KOH (10%)	20	18											incomplete digestion
3	3g Protease + 50mL H2O	?	18											too much protease, milky
4	100 µL Lipase + 40 mL H2O	?	18											incomplete digestion
5	1g Protease + 10ml Borate (pH 9)	60	48	100µl Chitinase + 10ml Borate (pH 5.7)	37	96	100ml KOH (15%)	37	24					Not useable. protease leftovers clogging the filter
6	100µl Chitinase + 10ml Borate (pH 5.7)	37	168	100ml KOH (15%)	37	24	0.1g Protease + 10ml Borate (pH 9)	60	48				see #5	Not useable. protease leftovers clogging the filter
7	200µl Chitinase + 20ml Borate (pH 5.7)	37	72	100ml KOH (10%)	37	96								Incomplete digestion; gelatinous copepod leftovers
8	0.5g Protease + 10ml Borate (pH 9)	60	48	100µl Chitinase + 10ml Borate (pH 5.7)	37	96	100ml KOH (15%)	37	24				see #5	Not useable. protease leftovers clogging the filter
9	25µL Proteinase K + 10ml Tris buffer (pH 10)	50	2	2.22 mL NaClO4 (5M)	RT/60	0.5/0.5								No digestion; Organisms whole
10	25µL Proteinase K + 10ml Tris buffer (pH 10)	50	2	2.22 mL NaClO4 (5M)	RT/60	0.5/0.5	1000µl Chitinase + 10ml Borate (pH 5.7)	37	72					Incomplete digestion; many carapaces left
11	25µL Proteinase K + 10ml Tris buffer (pH 10)	50	2	2.22 mL NaClO4 (5M)	RT/60	0.5/0.5	50ml KOH (15%)	37	72					Incomplete digestion; (fewer) carapace left
12	1000µl Chitinase + 10ml Borate (pH 5.7)	37	72	25µL Proteinase K + 10ml Tris buffer (pH 10)	50	2	2.22 mL NaClO4 (5M)	RT/60	0.5/0.5	50ml KOH (15%)	37	72		Not useable; NaClO4 precipitates
13	1000µl Chitinase + 10ml Borate (pH 5.7)	37	72	25µL Proteinase K + 10ml Tris buffer (pH 10)	50	2	2.22 mL NaClO4 (5M)	RT/60	0.5/0.5					Incomplete digestion
14	1000µl Chitinase + 10ml Borate (pH 5.7)	37	72	25µL Proteinase K + 10ml Tris buffer (pH 10)	50	2	50ml KOH (15%)	37	72					good digestion: final protocol
Chaetognaths
15	40-50ml KOH (10%)	37	72											ok, but slightly incomplete digestion; chitinous material left
16	100µl Chitinase + 10ml Borate (pH 5.7)	37	72	40-50ml KOH (10%)	37	24								ok digest, but still incomplete; amount of chitinase needs to be adapted
17	20ml H2O2 + 20ml FE(II)SO4	37	72	washed + 2 mL chitinase + 50 mL borate buffer (pH5.7)	37	96	300ml KOH (10%)	37°C	4-5 days
18	100µl Chitinase + 10ml Borate (pH 5.7)	37	72	40-50ml KOH (15%)	37	72								good digest
19	500-1000µl Chitinase + 10ml Borate (pH 5.7)	37	72	40-50ml KOH (10%)	37	72								good digestion: final protocol
Euphausiids
20	?ml KOH (10%)	40	18										see #1	incomplete digestion
21	?ml KOH (10%)	20	18										see #2	incomplete digestion
22	3g Protease + 50mL H2O	?	18										see #3	too much protease, milky
23	100 µL Lipase + 40 mL H2O	?	18										see #4	incomplete digestion
24	1mL Chitinase + 10 mL H2O	30	240											murky solution with bigger particles; no carapace left
25	1mL Chitinase + 10 mL H2O	30	240	40mL KOH (10%)		24								still murky; particles dissolved; phase separation
26	200µL Chitinase + 10 mL H2O	30	240											incomplete digestion, solution clear
27	200µL Chitinase + 10 mL H2O	30	240	40mL KOH (10%)		24								white particles, solution clear
28	100µL Chitinase + 10 mL PBS buffer (pH 5.6)	37	?											particles left, incomplete digestion; murky solution
29	200µL Chitinase + 10 mL PBS buffer (pH 5.6)	37	?											particles left, incomplete digestion
30	100µL Chitinase + 10 mL PBS buffer (pH 5.6)	37	?	40mL KOH (10%)	40	96								ok digest, white material left
31	200µL Chitinase + 10 mL PBS buffer (pH 5.6)	37	?	40mL KOH (10%)	40	120								ok digest, white material left
32	100µl Chitinase + 10ml Borate buffer (pH 5.7)	37	72	40-50ml KOH (10%)	37	72								ok digest, but amount of chitinase needs to be adapted
33	100µl Chitinase + 10ml Borate (pH 5.7)	37	72	40-50ml KOH (15%)	37	24								ok digest, but amount of chitinase needs to be adapted
34	500-1000µl Chitinase + 10ml Borate (pH 5.7)	37	72	40-50ml KOH (10%)	37	72								good digestion: final protocol
Fish larvae
35	40 - 50 mL KOH (10%)	37	72	100 mL KOH (10%) added	37	120								good digest
36	40 - 50 mL KOH (10%)	37	72	100 mL KOH (10%) added	37	120								good digest
37	75 mL KOH (15%)	37	72											good digest
38	40 - 50 mL KOH (10%)	37	72											good digestion: final protocol
