# Supplementary material for: Customized digestion protocols for copepods, euphausiids, chaetognaths and fish larvae facilitate the isolation of ingested microplastics
Source: Sci Rep. 2024 Aug 28;14:19985. doi: 10.1038/s41598-024-70366-x (PMC11358325; doi:10.1038/s41598-024-70366-x)
Supplement: Supplementary file 3 — Supplementary Table S3. [file 41598_2024_70366_MOESM3_ESM.xlsx]

## Sheet: TabS3_ChemicalEffects
Table S3: Summary of the literature research on digestion protocols in MP analysis. Listed are common chemical reagents and their effects on the various MP polymers tested.
											Chemical Reagent												Enzymes
	HNO3					HCl		NaOH				KOH			H2O2			K2S2O8	NaClO4			CH3OH	Coro- lase	Proteinase K ***	Tryp- sin	Pez ****
	35*	50	65	69-70	93.8891	6.13445	35-37	1-2	4.69448	9-10	18.7779	10**	50-52	100	10	30**	35	2.94302	9	24.488	30	99	0.5* - 2		0.3125* - 2.5	1	%
MP Type	8.38756	11.9822	15.5769	16.5355	22.5	2	11-12	1*	2.5	5	10	3.77859	20	37.7859	4.26286	12.7886	14.92	0.27	1.83763	5	6.12545	24.4503					mol/L
ABS				size/ mass change9									none13	none9							none9
CA											degrdation8	degrdation8	mass change13					degrdation8
Cradonyl													mass change13
EVA				none9									none13	none9							none9
Nitrile				size/ mass change9										none9							none9
PA/Nylon	dissolution3	dissolution3, loss/ destruction16	degradation, weight change8,18	dissolution9,10,11, 15, loss/ destruction16	dissolution4		dissolution/ loss/ destruction 11, 16	none3,16, partial destruction5, degradation, weight change18	none3	none3	partial destruction5	none10, 16, 19, coloring11	none13, coloring/surface changes16	none9		degradation 11, loss/ destruction 16, none12	degrdation 11		none6	none5	none9	none6	none3	none5,12	none7
PA-6											none8	none8	none13					none8
PA-12											none8	none8						none8
PBT													none13
PC		loss/ destruction16		loss/ destruction16		none2	loss/ destruction16	none2, coloring/surface changes16		loss/ destruction16	degrdation8	none8, loss/ destruction16	none13, loss/ destruction16	none9		none16		none8	none6		none9	none6
PE		coloring/ surface changes16	melding12, coloring17	coloring15, loss/destruction16	melting1		none16	none16, melding 5		none16	melding 5	none16,17	none13,16		coloring 15	coloring 14,15, none12,16			none6	none5		none6		none5,12
HDPE	melding3	melding3	coloring8, none18	none9, coloring/ surface changes, melded11		none2		none2,3,18	none3	none3	none8	none8,10,11	none13	none9			none11	none8			none9		none3		none7	none20
LDPE			coloring 8, agglutination 18, surface change18, melding12	none9, coloring/ surface changes, melded11				agglutination 18			none8	none8,10,11,19	none,20, mass change 13	none9		none12	none11	none8			none9			none12		none20
PET	melding3	melding3, none16	mass change, coloring18	coloring/ surface/ shape changes9,10,11, loss/ destruction16		size change2	melded11, loss/ destruction16	size change2, none3,16, mass change, coloring18	none3	none3,16	degrdation8	shape change 8,11, none10,19, loss/ destruction 16	none13, loss/ destruction 16	none9		coloring10, none12, loss/ destruction 16	coloring 11	none8	none6		none9	none6	none3	none12	none7	none20
PES				dissolution, coloring 15				dissolution5			dissolution5				coloring 15	coloring 15				none5				none5		none20
PLA													mass change13													none20
PMMA				size/mass change9							none8	none8		none9				none8			none9
PP		coloring/ surface changes16	coloring8, melding12, none17,18	none9, coloring/surface changes15, melded11, loss/ destruction16			none11,16	none16,18		none16	none8	none8,10,11,16,19	none13,16	none9	coloring15	coloring15, none12,16	none11	none8	none6		none9	none6		none12	none7	none20
PS		loss/ destruction16	coloring8, surface change18, melding12	coloring/surface changes9, 11 deformation10, none15. loss/ destruction16	melting1,4, melding4		none11, surface, shape changes16	none5,16, surface change18		none16	none5,8	none8,10,11,17,19	none16	none9	none15	coloring14, none15,16	degrdation11	none8	none6	none5	none9	none6		none5	none7	none20
PSXL											none8	none8						none8
ePS			melding12, surface change18	coloring/surface changes9				none18			none8	none8		none9		none12		none8			none9			none12
GPPS													none13
PTFE				none9							none8	none8		none9				none8			none9
PUR				size/ mass change9							none8	none8		none9				identification problem8			none9					none20
PVC	none3	none16	none17	coloring/ surface/ shape changes9,11, none15, loss/ destruction16			deformation11, surface, shape changes16	none3,16	none3	none3,16		shape change11, none17,19	coloring/ surface changes16	none9	none15	none15,16	degrdation11		none6		none9	mass change6	none3		none7
pPVC			coloring, surface change18					coloring18
uPVC			coloring, surface change18					coloring5,18			coloring5, none8	none8						none8		none5				none5
Rayon				dissolution15								degrdation19			dissolution15	dissolution15
RE				dissolution9										none9							none9
SAN													none13
Key to degree of MP alteration/damage:					severe	intermediate		none
Key to MP Types: ABS: acrylonitrile butadiene styrene, CA: cellulose acetate; ePS: expanded polystyrene; EVA: ethylene-vinyl acetate; GPPS = general purpose polystyrene; HDPE: high density polyethylene; LDPE: low density polyethylene; PA: polyamide; PA-6: polycaprolactam; PA-12: polylauryllactam; PBT = polybutylene terephthalate; PC: polycarbonate; PE: polyethylene; PES - polyester; PET: polyethy…
Sources: 1. Avio et al. 2016, 2. Budimir et al. 2018, 3. Catarino et al. 2017, 4. Claessens et al. 2013, 5. Cole et al. 2014, 6. Collard et al. 2015, 7. Courtene-Jones et al. 2017, 8. Dehaut et al. 2017, 9. Enders et al. 2017, 10. Hara et al. 2020, 11. Karami et al. 2017, 12. Karlsson et al. 2017, 13. Kühn et al. 2017, 14. Li et al. 2016, 15. Li et al. 2022, 16. Lusher et al. 2017, 17. Phuong et …
*minimum amount needed for complete digestion (sole HCl and NaClO4 digestions incomplete; not enough data for K2S2O8, CH3OH, Proteinase K, PEz)
** H2O2 miminum amount needed 15% (Tsangaris et al. 2021); KOH miminum amount needed 1M (Lavers et al. 2019), but no data available
*** all studies used same amount 500µg/mL Proteinase K per 0.2 g DW
**** PEz (pancreatic enzyme , Creon® containing lipase, amylase and protease
